# Supplementary material for: Investigation of Genetic Causes in Patients with Congenital Heart Disease in Qatar: Findings from the Sidra Cardiac Registry
Source: Genes (Basel). 2022 Jul 30;13(8):1369. doi: 10.3390/genes13081369 (PMC9407366; doi:10.3390/genes13081369)
Supplement: Supplementary file 1 [file genes-13-01369-s001.zip]

Archive with 59 entries (59 files):
- .DS_Store
- supplementary figures/.DS_Store
- supplementary figures/Figure S1.png
- supplementary figures/pedigree/family-CARDIO 10.png
- supplementary figures/pedigree/family-CARDIO-1.png
- supplementary figures/pedigree/family-Cardio-11.png
- supplementary figures/pedigree/family-Cardio-12.png
- supplementary figures/pedigree/family-Cardio-15.png
- supplementary figures/pedigree/family-Cardio-16.png
- supplementary figures/pedigree/family-cardio-17.png
- supplementary figures/pedigree/family-Cardio-18.png
- supplementary figures/pedigree/family-Cardio-19.png
- supplementary figures/pedigree/family-CARDIO-2.png
- supplementary figures/pedigree/family-CARDIO-22.png
- supplementary figures/pedigree/family-CARDIO-23.png
- supplementary figures/pedigree/family-CARDIO-26.png
- supplementary figures/pedigree/family-CARDIO-27.png
- supplementary figures/pedigree/family-CARDIO-28.png
- supplementary figures/pedigree/family-CARDIO3.png
- supplementary figures/pedigree/family-cardio-30.png
- supplementary figures/pedigree/family-CARDIO-31.png
- supplementary figures/pedigree/family-CARDIO-32.png
- supplementary figures/pedigree/family-cardio-33.png
- supplementary figures/pedigree/family-CARDIO-34.png
- supplementary figures/pedigree/family-CARDIO-35.png
- supplementary figures/pedigree/family-CARDIO-36.png
- supplementary figures/pedigree/family-CARDIO-37.png
- supplementary figures/pedigree/family-CARDIO-39.png
- supplementary figures/pedigree/family-CARDIO-4.png
- supplementary figures/pedigree/family-CARDIO-40.png
- supplementary figures/pedigree/family-CARDIO-41.png
- supplementary figures/pedigree/family-CARDIO-42.png
- supplementary figures/pedigree/family-CARDIO-43.png
- supplementary figures/pedigree/family-CARDIO-44.png
- supplementary figures/pedigree/family-CARDIO-45.png
- supplementary figures/pedigree/family-CARDIO-47.png
- supplementary figures/pedigree/family-CARDIO-48.png
- supplementary figures/pedigree/family-CARDIO-49.png
- supplementary figures/pedigree/family-cardio-5.png
- supplementary figures/pedigree/family-CARDIO-50.png
- supplementary figures/pedigree/family-CARDIO-51 .png
- supplementary figures/pedigree/family-CARDIO-52.png
- supplementary figures/pedigree/family-CARDIO-53.png
- supplementary figures/pedigree/family-CARDIO-54.png
- supplementary figures/pedigree/family-CARDIO-55.png
- supplementary figures/pedigree/family-CARDIO-56.png
- supplementary figures/pedigree/family-CARDIO-57.png
- supplementary figures/pedigree/family-CARDIO-58.png
- supplementary figures/pedigree/family-cardio-6.png
- supplementary figures/pedigree/family-CARDIO-60.png
- supplementary figures/pedigree/family-CARDIO-62.png
- supplementary figures/pedigree/family-CARDIO-63.png
- supplementary figures/pedigree/family-cardio-7.png
- supplementary figures/pedigree/family-Cardio-8.png
- supplementary figures/pedigree/family-Cardio-9.png
- supplementary tables/.DS_Store
- supplementary tables/Suplemntary Tables compressed.zip
- supplementary tables/Table S1,2,4.xlsx
- supplementary tables/Table S3.pdf
