# Supplementary material for: Investigation of Genetic Causes in Patients with Congenital Heart Disease in Qatar: Findings from the Sidra Cardiac Registry
Source: Genes (Basel). 2022 Jul 30;13(8):1369. doi: 10.3390/genes13081369 (PMC9407366; doi:10.3390/genes13081369)
Supplement: Supplementary file 1 [file genes-13-01369-s001.zip › supplementary tables/Table S1,2,4.xlsx]

## Sheet: Table S1
Table S1: Positive results of chromosomal investigation done for the 27 of our patient’s cohort as part of their clinical evaluation
Patient ID	Gender	Country of origin	Age	Consanguinity	Survival	Cardiac phenotype	Extra-cardiac phenotype	Chromosomal abnormality	Genes involved	Associated condition	Interpretation	Parental testing
CARDIO-1.A	Female	Lebanon	1 year 5 months	Negative	Alive	Atrioventricular septal defect, Ventricular septal defect	Hypotonia, dysmorphic feature, developmental delay	47,XY,+21	Gain of one full copy of chromosome 21	Down Syndrome	Pathogenic	No Record
CARDIO-3.A	Female	Kuwait	3 months	Negative	Passed	Transposition of great vessels	Vertebral abnormalities, anal atresia, cardiac abnormalities, tracheo-esophageal fistula, renal anomalies, limb defects (VACTERL) syndrome	Chromosome 6 deletion*	Unknown	-	Unknown	No record
CARDIO-4.A	Male	Bangladesh	1 years 4 months	Positive	Alive	Tetralogy of Fallot, Pulmonary Atresia	Thymus hypoplasia, immune compromised, Absent left Kidney, Idiopathic left club foot, Global developmental delay with central hypotonia	22q11.2 deletion	40 genes	DiGeorge Syndrome	Pathogenic	Mother (cardio.4-B) had normal results of chromosomal testing. Father (cardio.a-C) had no records.
									Most critically reported are TBX1 and COMT
CARDIO-6.A	Female	Lebanon	2 days	Negative	Alive	Ventricular septal defect	Congenital nasolacrimal duct obstruction esotropia , failure to thrive hypothyroidism, supraventricular tachycardia thrombocytopenia	22q11.2 deletion	~ 40 genes	DiGeorge Syndrome	Pathogenic	No records
									Most critically reported are TBX1 and COMT
CARDIO-9.A	Male	Egypt	5 months	Positive	Passed	Atrial septal defect	Hypotension, acidosis, bradycardia, sever developmental delay, seizures	9q34.3 deletion	SNAPC4,PMPCA,INPP5E,SEC16A,NOTCH1	Adams Oliver syndrome	Likely Pathogenic	Mother (cardio-9.B) had normal results of chromosomal testing. Father (cardio-9.C) had chromosomal testing but results came out as inconclusive.
						Hypoplastic mitral valve and left ventricle,
						DORV, pulmonary atresia,
CARDIO-28.A	Male	Yemeni	11 months	Positive	Alive	Tetralogy of Fallot	Acute renal failure, fluid overload skin pigmentation, undescended testis	47,XY,+14	Gain in one full copy of chromosome 14 in some somatic cells	Mosaic trisomy 14	Pathogenic	Normal results of chromosomal testing for both parents (cardio-28.B,cardio-28.C)
								46,XY
CARDIO-30.A	Male	Bangaldeshi		Negative	Alive	Tetralogy of Fallot	Bilateral hydronephrosis, hypotonia, dysmorphic features	47,XY,+21	Gain in one full copy of chromosome 21	Down Syndrom	Pathogenic	No records
CARDIO-32.A	Male	Egyptian	6 months	Negative	Alive	Ventricular Septal Defects	Dysphagia, GERD, failure to thrive, global developmental delay,hypotonia, central sleep apnea,right ankle contracture	7q11.23 deletion	- ELN, LIMK1, BAZ1B, CLIP2, GTF2IRD, NSUN5, CLDN4, EIF4H, LAT2, MLXIPL, TBL2, WBSCR18, WBSCR22, WBSCR27	William syndrome and 10q26.3 deletion	Pathogenic	Normal results of chromosomal testing for both parents (cardio-32.B,cardio-32.C)
							right leg shorter	10q26.3 deletion	- Not defined for 10q26.3 deletion
CARDIO-33.A	Male	Sudanese	6 months	positive	Alive	Atrioventricular septal defect	Polydactyly, dysmorphic features, delayed motor development	47,XY,+21	Gain in one full copy of chromosome 21	Down Syndrome	Pathogenic	Normal results of chromosomal testing for both parents(cardio-33.B,cardio-33.C)
CARDIO-37.A	Female	Sri Lankan	6 months	Negative	Alive	Tetralogy of Fallot with severe valvar and sub-valvar pulmonary stenosis		47,XY+8 22q11.21 deletion	Gain in one full copy chromosome 8	DiGeorge syndrome and mosaic trisomy 8.	Pathogenic	No records
CARDIO-39.A	Male	Tunisia	1 year	Negative	Alive	Ventricular septal defect	Dysmorphic features, hypotonia	47,XY,+21	Gain in one full copy of chromosome 21	Down Syndrome	Pathogenic	No records
CARDIO-44.A	Male	Serbian	4 months	Negative	Alive	Aortic stenosis, pulmonary artery branch stenosis	Anal stenosis, dysmorphic feature	7q11.23 deletion	ELN, LIMK1, BAZ1B, CLIP2, GTF2IRD, NSUN5, CLDN4, EIF4H, LAT2, MLXIPL, TBL2, WBSCR18, WBSCR22, WBSCR27	William Syndrome	Pathogenic	No records
CARDIO-45.A	Female	Sudanese	19 months	Negative	Alive	Hypoplastic left heart syndrom	Depressed nasal bridge, developmental delay	8p11.21 duplication	-	-	Unknown	Mother Cardio-45.A has normal results in chromosomal testing.
CARDIO-56.A	Female	Pakistani	2 months	Positive	Alive	Atrioventricular septal defect, Pulmonary ductal atresia stent and TAPVD , Heterotaxy, right side iso-merism	Bowel obstruction, osteomyelitis, asplenia	16p11.2 deletion	SH2B1 gene	-	Likely benign	Normal results of chromosomal testing for mother (cardio-56.B).
												Father’s (cardio-56.C) result revealed 16p11.2 deletion.
CARDIO-60.A	Female	Pakistani	2 months	Negative	Alive	Atrioventricular septal defect	Laryngomalacia	47,XX,+21	Gain in one full copy of chromosome 21	Down Syndrome	Pathogenic	No records
							swallowing dysfunction
Cardio-62.A	Male	Qatari	2.5 months	Negative	Alive	Atrioventricular septal defect	Hypotonia, dysmorphic features	47,XY,+21	Gain in one full copy of chromosome 21	Down Syndrome	Pathogenic	No records
Legend:
DORV: Double outlet right ventricle, TAPVD: Total anomalous pulmonary venous defect, GERD: Gastroesophageal reflux disease
*: complete record of this result could not be obtained

## Sheet: Table S2
Table S2: Summary of the novel variants identified in 24 CHD patients through whole exome sequencing (WES) analysis.
Patient ID	Cardiac phenotype	Extra Cardiac phenotype	Age	Gender	Country of origin	Gene		Protein change	Nucleotide change		Gemini		Zygosity				ClinVar		ACMG/AMP classification	ACMG/AMP Sub Classification
											segregation				Inheritance
cardio.2-A	TOF	None	6 Mo	F	Qatar	CCNC		-	c.*16G>A		de novo		Heterozygous		None		None		US	PM2 BP4
cardio-8.A	TGA	None	12 Days	F	India	GGN		p.Val17Leu	c.49G>C		de novo		Heterozygous		None		None		US	PM1,PM2,BP4
cardio-12.A	multiple CHD	None	20 Days	F	Sri Lanka	ROBO1		-	c.2883-1G>T		de novo		Heterozygous		None		None		Pathogenic	PM2, PVS1, PS2
						HUWE1		p.Ser3524Thr	c.10570T>A		XLR		Homozygous		Homozygous?		None		US	PM1,PM2,BP4
cardio-15.A	Shone's complex	None	7days	F	Pakistan	SMAD6		-	c.817+1G>C		de novo		Heterozygous		None		None		Likely pathogenic	PS2,Pm2,PM5
cardio.16-A	TOF	None	9 months	M	Sudan	CRELD1		p.Glu310Asp	c.930G>T		Could not be identified		Heterozygous		Not reported*		None		US	PM2,BP4
						CRELD1		p.Gly283Ala	c.848G>C		AD/CH		Heterozygous		Maternal		None		US	PM1,PM2,PP3
cardio-18.A	Aortic stenosis & insufficiency, mild LVH, frequent PACs		18 years	M	Qatar	BUB1		p.Met15Leu	c.43A>T		AR		Homozygous		One copy maternally inherited **( two siblings are carriers)				US	PM1,PM2
																	None
		None				RBFOX1		p.Gln278Leu	c.833A>T		Could not be identified		Heterozygous		Not reported *		None		US	PM1,PM2
cardio-19.A	TGA	None	10 days	M	India	NUP133		p.Pro685Leu	c.2054C>T		de novo		Heterozygous		None		None		US	PM1,PM2,PP2
						FOXP1		p.Ser41Arg	c.123C>G		de novo		Heterozygous		None		None		US	PM1,PM2,PP3,BP4
						LRRC14B		p.Ser195Asn	c.584G>A		de novo		Heterozygous		None		None		US	PM2
						HIST1H1E		p.Glu115Lys	c.343G>A		de novo		Heterozygous		None		None		US	PM2,BP1
						ZFPM2		p.Gly986Val	c.2957G>T		de novo		Heterozygous		None		None		US	PM1,PM2
						FLT1		p.Lys606Thr	c.1817A>C		de novo		Heterozygous		None		None		US	PM1,PM2
cardio-22.A	PV stenosis	None	3 years	F	Syria	ADAMTS8		p.Leu735Gln	c.2204T>A		CH		Heterozygous		Paternal		None		US	PM1,PM2,PP3
cardio-23.A	HLH	None	12 days	M	Qatar	TBC1D25		p.Arg155Trp	c.463C>T		XLR		Hemizygous		Maternal		None		US	PM1,PM2
cardio- 31.A	HLH	None	6 years	F	Sudan	RAI1		p.Ala617Thr	c.1849G>A		Could not be identified		Heterozygous		Not reported*		None		US	PM1,PM2,PP3
						TBX18		p.Ala74Val	c.221C>T		Could not be identified		Heterozygous		Not reported*		None		US	PM2
cardio-38.A	Poly Valvular disease, Mitral valve prolapse	None	11 years	M	Qatar	ITGAL		p.Glu309Gly	c.926A>G		AR		Homozygous		One copy paternally inherited ***		None		US	PM1,PM2,PP3
						TNC		p.Cys140Arg	c.418T>C		Could not be identified		Heterozygous		Not reported*		None		US	PM1,PM2
						AKAP13		p.Arg2063Trp	c.6187C>T		Could not be identified		Heterozygous		Not reported*		None		US	PM1,PM2,PP3
-Abbreviations: TOF: tetralogy of Fallot, CHD: congenital cardiac defect, LVH: left ventricular hypertrophy, PAC: premature atrial contacting: transition of great artery,PV: pulmonary vein, HLH: hypoplastic left heart syndrome, F: female, M: Male, XLR: X-linked recessive, CH: compound heterozygous , AD: Autosomal dominant, AR: autosomal recessive,US: uncertain significance.
-ACMG/AMP sub-classification:
PM1: Located in a mutational hot spot and/or critical and well-established functional domain (e.g. active site of an enzyme) without benign variation
PM2: Absent from controls (or at extremely low frequency if recessive in Exome Sequencing Project, 1000 Genomes or ExAC
PM5: Novel missense change at an amino acid residue where a different missense change determined to be pathogenic has been seen before
BP4: Multiple lines of computational evidence suggest no impact on gene or gene product (conservation, evolutionary, splicing impact, etc)
PVS1: Null variant (nonsense, frameshift, canonical +/−1 or 2 splice sites, initiation codon, single or multi-exon deletion) in a gene where loss of function (LOF)
is a known mechanism of disease
PS2: De novo (both maternity and paternity confirmed) in a patient with the disease and no family history
PP2: Missense variant in a gene that has a low rate of benign missense variation and where missense variants are a common mechanism of disease
PP3: Multiple lines of computational evidence support a deleterious effect on the gene or gene product (conservation, evolutionary, splicing impact, etc)
*: number of enrolled family member is not enough to identify the source of the variant.
**: father was not enrolled, could not identify the source of the other variant copy.
***: Mother was not enrolled, could not identify the source of the other variant copy.

## Sheet: Table S4
Table S4: Summary of the variants identified which were classified based on ACMG/AMP guidline as a) pathogenic/likely pathogenic, b) likely benign and c) variants of uncertain significance.
variants with ACMG/AMP Classification of Pathogenic/Likely Pathogenic
Gene Code	Amino Acid Change	Nucleotide Change	Variant Type	Impact	gnomAD exome AF	1000 Qatar AF	GME AF	Familail Segregation	Zygosity	Inheritance	ClinVAr	CADD	SIFT	PolyPhen	ACMG/AMP classification	ACMG/AMP sub-classification	CHD Phenotype	Extra cardiac phenotype	Age	Sex	Country of Origin	Consanguinity	Patient's Code
ROBO1	-	c.2883-1G>T	snp	splice acceptor variant	not reported	not reported	not reported	de novo	Heterozygous	None	None	27.3	-	-	Pathogenic	PM2, PVS1, PS2	multiple CHD	None	20 Days	F	Sri Lanka	negative	cardio-12.A
SMAD6	-	c.817+1G>C	snp	splice site donor variant	not reported	not reported	not reported	de novo	Heterozygous	None	None	33	-	-	Likely pathogenic	PS2,Pm2,PM5	Shone's complex	None	7days	F	Pakistan	positive	cardio-15.A
SLC2A10	p.Ser81Arg	c.243C>G	snp	misssense				AR	Homozygous	Both parents	Pathogenic	-	-	PROBABLY DAMAGING	Likely pathogenic	PM1,PM2,PP3,PP5	ATS	None	2 months	M	Yemen	unknown	cardio-5.A
CHD7	p.Arg2098*	c.6292C>T	snp	stop gained	not reported	not reported	not reported	de novo	Heterozygous	none	Pathogenic	42	-	-	Pathogenic		TOF	Prolonged QT interval, hearing loss	3 months	F	Yemen	positive	cardio-27.A
Variants with ACMG/AMP Classification of Likely benign Variants
Gene Code	Amino Acid Change	Nucleotide Change	Variant Type	Impact	gnomAD exome AF	1000 Qatar AF	GME AF	Familail Segregation	Zygosity	Inheritance	ClinVAr	CADD	SIFT	PolyPhen	ACMG/AMP classification	ACMG/AMP sub-classification	CHD Phenotype	Extra cardiac phenotype	Age	Sex	Country of Origin	Consanguinity	Patient's Code
TTN	p.Asn32797Ser	c.98390A>G	snp	misssense	0.0044851	0.008993	0.00805639	CH	Heterozygous	Paternal	Conflict interpretation	23	-	benign	Likely benign	BP1, BP6, PP3	TOF	None	6 months	F	Qatar	negative	cardio.2.A
CCDC141	p.Val1457Ile	-	snp	misssense	0.0044646	0.001799	0.0091623	AR	Homozygous	Both parents	Likely Benign	22.3	-	benign	Likely benign	BS1,BP6	Shone's complex (hypoplastic transverse arch, VSD, PDA)	None	7 days	F	Pakistan	positive	cardio-15.A
CMYA5	p.Ser2012Phe	c.6035C>T	snp	misssense	0.0036152	0.008993	0.0060423	AR	Homozygous	One copy was maternally inherited( all siblings are carrriers)**	Benign	24.5	possibly damagin	tolerated with low confidence	likely benign	BS1,BP6	Aortic stenosis & insufficiency, mild LVH, frequent PACs	none	18 years	M	Qatari	positive	cardio-18.A
	p.Glu584Ala	c.1751A>C	snp	misssense	0.0036499	0.008993	0.00704935	AR	Homozygous	One copy was maternally inherited( all siblings are carriers)**	Benign	22.9	-	possibly damagin	likely benign	PM1,PM2
DNAAF3	p.Val536Met	c.1606G>A	snp	misssense	0.0021218	0.003147	0.00453172	AR	Homozygous	One copy paternally inherited ***	Benign/likely benign	16.32	tolerated	tolerated with low condifecne	Likely Bening	PM1,BS1,BP1,BP4,BP6	HLH	none	6 years	F	Sudan	positive	cardio-31.A
	p.Trp44Leu	c.131G>T	snp	misssense	0.0021345	0.003597	0.00352467	AR	Homozygous	One copy paternally inherited ***	Benign	21.7	tolerated	tolerated with low confidence	likely benign	PM1,BS1,BP1,BP6
COL5A2	p.Arg956Pro	c.2867G>C	snp	misssense	0.00066062	0.005845	0.0060423	CH	Heterozygous	Paternal	Benign	22.9	tolerated	benign	Likely benign	PM1,BS1,BP6
IFT172	p.Arg1134Leu	c.3401G>T	snp	misssense	0.0053579	0.004496	0.00956697	CH	Heterozygous	Paternal	Benign/likely benign	30	deletrious	possibly damagin	Likely benign	BS1,BP6	TOF	None		F	Sudan	positive	cardio-36.A
Variants with ACMG/AMP Classification ofUncertain significance
Gene Code	Amino Acid Change	Nucleotide Change	Variant Type	Impact	gnomAD exome AF	1000 Qatar AF	GME AF	Familail Segregation	Zygosity	Inheritance	ClinVAr	CADD	SIFT	PolyPhen	ACMG/AMP classification	ACMG/AMP sub-classification	CHD Phenotype	Extra cardiac phenotype	Age	Sex	Country of Origin	Consanguinity	Patient's Code
CCNC	-	c.*16G>A	snp	splice region variant	not reported	not reported	not reported	de novo	Heterozygous	None	None	17.16	-	-	US	PM2 BP4	TOF	None	6 Mo	F	Qatar	positive	cardio.2-A
GGN	p.Val17Leu	c.49G>C	snp	misssense	not reported	not reported	not reported	de novo	Heterozygous	None	None	22.1	-	-	US	PM1,PM2,BP4	TGA	None	12 Days	F	India	negative	cardio-8.A
HUWE1	p.Ser3524Thr	c.10570T>A	snp	misssense	not reported	not reported	not reported	XLR	Homozygous	Homozygous?	None	16.07	-	-	US	PM1,PM2,BP4	multiple CHD	None	20 Days	F	Sri Lanka	negative	cardio-12.A
CRELD1	p.Glu310Asp	c.930G>T	snp	misssense	not reported	not reported	not reported	could not be identified	Heterozygous	Not reported*	None	25.3	benign	possibly damagin	US	PM2,BP4	TOF	None	9 months	M	Sudan	positive	cardio.16-A
	p.Gly283Ala	c.848G>C	snp	misssense	not reported	0.0004496	not reported	AD/CH	Heterozygous	Maternal	None	22.4	deletrious	PROBABLY DAMAGING	US	PM1,PM2,PP3
BUB1	p.Met15Leu	c.43A>T	snp	misssense	not reported	0.0004496	not reported	AR	Homozygous	One copy maternally inherited **( two siblings are carriers)	none	21.2	tolerated	benign	US	PM1,PM2	Aortic stenosis & insufficiency, mild LVH, frequent PACs	None	18 years	M	Qatar	positive	cardio-18.A
RBFOX1	p.Gln278Leu	c.833A>T	snp	misssense	not reported	not reported	not reported	could not be identified	Heterozygous	Not reported *	None	22.5	tolerated with low confidence	benign	US	PM1,PM2		None
NUP133	p.Pro685Leu	c.2054C>T	snp	misssense	not reported	not reported	not reported	de novo	Heterozygous	None	None	29.8	deletrious	probably damaging	US	PM1,PM2,PP2	TGA	None	10 days	M	India	negative	cardio-19.A
FOXP1	p.Ser41Arg	c.123C>G	snp	misssense	not reported	not reported	not reported	de novo	Heterozygous	None	None	22.8	-	-	US	PM1,PM2,PP3,BP4
LRRC14B	p.Ser195Asn	c.584G>A	snp	misssense	not reported	not reported	not reported	de novo	Heterozygous	None	None	17.25	tolerated	benign	US	PM2
HIST1H1E	p.Glu115Lys	c.343G>A	snp	misssense	not reported	not reported	not reported	de novo	Heterozygous	None	None	22.5	-	-	US	PM2,BP1
ZFPM2	p.Gly986Val	c.2957G>T	snp	misssense	not reported	not reported	not reported	de novo	Heterozygous	None	None	27.9	deletrious	probably damaging	US	PM1,PM2
FLT1	p.Lys606Thr	c.1817A>C	snp	misssense	not reported	not reported	not reported	de novo	Heterozygous	None	None	22.5	tolerated	benign	US	PM1,PM2
ADAMTS	p.Leu735Gln	c.2204T>A	snp	misssense	not reported	not reported	not reported	CH	Heterozygous	Paternal	None	24.9	deletrious	probably damaging	US	PM1,PM2,PP3	PV stenosis	None	3 years	F	Syria	negative	cardio-22.A
TBC1D25	p.Arg155Trp	c.463C>T	snp	misssense	not reported	not reported	not reported	XLR	Hemizygous	Maternal	None	26.3	deletrious	probably damaging	US	PM1,PM2	HLH	None	12 days	M	Qatar	positive	cardio-23.A
RAI1	p.Ala617Thr	c.1849G>A	snp	misssense	not reported	not reported	not reported	could not be identified	Heterozygous	Not reported*	None	26.2	deletrious	possibly damaging	US	PM1,PM2,PP3	HLH	None	6 years	F	Sudan	positive	cardio- 31.A
TBX18	p.Ala74Val	c.221C>T	snp	misssense	not reported	not reported	not reported	could not be identified	Heterozygous	Not reported*	None	18.71	-	benign	US	PM2
ITGAL	p.Glu309Gly	c.926A>G	snp	misssense	not reported	not reported	not reported	AR	Homozygous	One copy paternally inherited ***	None	23.1	deletrious	possibly damagin	US	PM1,PM2,PP3	Poly Valvular disease, Mitral valve prolapse	None	11 years	M	Qatar	positive	cardio-38.A
SLC24A4	p.Gln22His	c.66A>T	snp	misssense	not reported	0.004496	0.00100705	CH	Heterozygous	Paternal	None	25.6	deletrious	possibly damagin	US	PM1,PM2
TNC	p.Cys140Arg	c.418T>C	snp	misssense	not reported	not reported	0.000504032	could not be identified	Heterozygous	Not reported	None	25.1	deletrious	probably damaging	US	PM1,PM2
AKAP13	p.Arg2063Trp	c.6187C>T	snp	misssense	not reported	not reported	not reported	could not be identified	Heterozygous	Not reported	None	32	deletrious	probably damaging	US	PM1,PM2,PP3
PRR12	p.Gly1813Arg	c.5437G>A	snp	misssense	0.00055308	0.003147	0.0030426	AR	Homozygous	Both parents	None	20	-	-	US	PM1,BP1	ASD	Squint, polydactyly	3 months	F	India	negative	cardio-11.A
KMT2D	p.Pro3665Ala	c.10993C>G	snp	misssense	0.0013919	0.001349	0.000503525	CH	Heterozygous	Maternal	Conflicting interpretation	14.94		possibly_damaging	US	BP1	multiple CHD	Failure to thrive	20 days	F	Sri Lanka	negative	cardio-12.A
SORBS2	p.Phe1188Leu	c.3564C>A	snp	misssense	0.00028028	0.0008993	0.0020141	could not be identified	Heterozygous	Not reported *	None	23.6	tolerated	benign	US	PM1
DYNC2H1	p.Val1899Ile	c.5695G>A	snp	misssense	0.00086272	not reported	0.00944386	CH	Heterozygous	Maternal	Conflicting interpretation	21	-	benign	US	PM1,PM2
BMP10	p.Thr200Ser	c.599C>G	snp	misssense	0.004682	0.001349	0.00503525	de novo	Heterozygous	None	None	15.95	tolerated	benign	US	PM1,BS1	Obstructed anomalous pulmonary venous drainage, TAPVD,	Acute renal failure	7 days	M	India	negative	cardio-17.A
KYNU	p.Thr25Met	c.74C>T	snp	misssense	0.0018651	0.002698	0.00302115	de novo	Heterozygous	None	Benign	22.8	deletrious	possibly damaging	US	PM1,PM2,BP6
PLCD4	p.Val364Met	c.1090G>A	snp	misssense	0.0011095	0.0008993	0.00151057	de novo	Heterozygous	None	None	18.43	deletrious	possibly damaging	US	PM1,BP4
MLIP	p.Pro459Arg	c.1376C>G	snp	misssense	0.0013774	0.0008993	not reported	de novo	Heterozygous	None	None	13.71	deletrious	possibly damaging	US	PM1
PBX3	p.His401Gln	c.1203T>A	snp	misssense	0.00021541	not reported	0.000504032	de novo	Heterozygous	None	None	26.2	deletrious	probably damaging	US	PM1,PM2
OR51E1	p.Ala156Thr	c.466G>A	snp	misssense	0.0012616	0.0004496	0.00151057	de novo	Heterozygous	None	None	17.64	benign	tolerated	US	PM1
SMYD4	p.Tyr295Cys	c.884A>G	snp	misssense	0.00051693	0.0004496	0.0020141	AR	Homozygous	One copy paternally inherited ***	None	28.1	deleterious	probably damaging	US	PM1	HLH	None	6 years	F	Sudan	positive	cardio-31.A
IFT172	p.Val1204Leu	c.3610G>C	snp	misssense	0.00071492	0.002248	0.00956697	CH	Heterozygous	Maternal	Benign /likely benign	17.89	tolerated	benign	US	BP6
ATP10D	p.Arg266His	c.797G>A	snp	misssense	0.00035214	0.006745	0.00805639	AD	Heterozygous	Maternal(brother is also carrier)	None	27.3	deletrious	possibly damagin	US	PM1,PM3	TOF	None	5 months	F	Sudan	positive	cardio-36.A
CDH20	p.Gln371Arg	c.1112A>G	snp	misssense	0.0019853	0.005845	-	AR	Homozygous	Both parents	None	20.4	tolerated	bening	US	PM1,BS1
PLEC	p.Ala1545Val	c.4634C>T	snp	misssense	0.0013984	not reported	0.00910931	CH	Heterozygous	Maternal	Benign	15.92	tolerated	benign	US	PM1,PM2
LRRC56	p.Pro305His	c.914C>A	snp	misssense	0.00064448	0.003147	0.000503525	could not be identified	Heterozygous	Not reported *	None	20.1	deletrious	possibly damagin	US	-	Poly Valvular disease, Mitral valve prolapse	None	11 years	M	Qatar	positive	cardio-38.A
SAAL1	p.Pro95Leu	c.284C>T	snp	misssense	0.0021404	0.002248	0.0040282	CH	Heterozygous	Paternal	None	28.1	deletrious	probably damaging	US	PM1	Tricuspid Atresia, restrictive VSD,Large PDA	None	5 months	F	India	negative	cardio-40.A
DNAH9	p.Arg1517Gln	c.4550G>A	snp	misssense	0.0010327	0.0004496	0.00152439	CH	Heterozygous	Maternal	None	24	deletrious	probably damaging	US	PM1
DYNC2H1	p.Leu592Phe	c.1774C>T	snp	misssense	0.00029816	0.004496	0.00151057	AD	Heterozygous	Maternal	Uncertain significant	26.1	deletrious	probably damaging	US	PM2,PP3	Fontan,Right isomerism,Interrupted IVC, mitral atresis, DORV,Large VSD, severe PS	None	16 years	F	Yemen	positive	cardio-41.A
DNAH5	p.Asn1420Asp	c.4258A>G	snp	misssense	0.0007826	0.0008993	0.00100908	CH	Heterozygous	Paternal	VUS	22.9	tolerated	benign	US	PM1,PM2	TOF	None	6 months	M	Kuwait	positive	cardio-42.A
INPP5F	p.Leu131Met	c.391C>A	snp	misssense	0.0001196	not reported	not reported	CH	Heterozygous	Paternal	None	17.95	tolerated	benign	US	PM1,PM2	TGA	None	15 days	M	Egypt	negative	cardio-47.A
SHROOM3	p.Gln1623Lys	c.4867C>A	snp	misssense	0.00074362	not reported	0.000503525	AR	Homozygous	Both parents	None	13.64	tolerated	benign	US	PM1	HLH	None	20 days	F	Pakistan	positive	cardio-48.A
SCN10A	p.Ser470Tyr	c.1409C>A	snp	misssense	0.00051691	0.002248	0.000503525	CH	Heterozygous	Maternal	None	16.06	deletrious	possibly damagin	US	BP4, BP1, BS1, PP3
PDE4DIP	p.Gly1542Arg	c.4624G>A	snp	misssense	not reported	not reported	not reported	CH	Heterozygous	Paternal	Likely benign	17.86	-	-	US	PM2
NUP210	p.Pro1742Arg	c.5225C>G	snp	misssense	not reported	not reported	not reported	CH	Heterozygous	Maternal	None	25.6	deletrious	PROBABLY DAMAGING	US	PM2	DILV, TGA	None	22 days	F	Pakistan	positive	cardio-49.A
COL6A2	p.Arg784His	c.2351G>A	snp	misssense	0.0044393	0.0008993	0.00100705	CH	Heterozygous	Maternal	Benign /likely benign	21.8	tolerated	benign	US	PM1,PM2,BP6
GLA	p.Asp313Tyr	c.937G>T	snp	misssense	0.00303	not reported	not reported	UPD (XL)	Homozygous	Maternal	Conflicting interpretations of pathogenicity	21.3	deletrious	probably damaging	US	BP6, PP3	TOF	None	4 months	M	india	negative	cardio-50.A
KARS	p.Glu120Gln	c.358G>C	snp	misssense	0.00045331	0.0004496	0.000503525	CH	Heterozygous	Maternal	None	20.1	tolerated	benign	US	PM1,PM2	COA	none	3 months	M	Morocco	positive	cardio-53.A
PLEC	p.Gln2111His	c.6333G>C	snp	misssense	0.0013621	not reported	0.00911854	CH	Heterozygous	Maternal	None	23.2	-	-	US	PM1,PM2,PP3
ANKS6	p.Pro736Ala	c.2206C>G	snp	misssense	0.0023638	0.007644	not reported	CH	Heterozygous	Maternal	None	25.2	-	-	US	PM1,PM2,PP3,BP6
